# Supplementary material for: Analysis of Flavonoid Metabolites in Watercress (Nasturtium officinale R. Br.) and the Non-Heading Chinese Cabbage (Brassica rapa ssp. chinensis cv. Aijiaohuang) Using UHPLC-ESI-MS/MS
Source: Molecules. 2021 Sep 26;26(19):5825. doi: 10.3390/molecules26195825 (PMC8510128; doi:10.3390/molecules26195825)
Supplement: Supplementary file 1 [file molecules-26-05825-s001.zip]

Archive with 1 entries (1 files):
- molecules-1334478-supplementary.pdf
